# Supplementary material for: Preventing Hepatitis B Virus Infection Among U.S. Military Personnel: Potential Impact of a 2-Dose Versus 3-Dose Vaccine on Medical Readiness
Source: Mil Med. 2022 Dec 16;188(7-8):e2067–73. doi: 10.1093/milmed/usac389 (PMC10362997; doi:10.1093/milmed/usac389)
Supplement: usac389_Supp [file usac389_supp.zip]

Archive with 1 entries (1 files):
- (Oleschlager) 2v3 Dose Military Recruits_Revised_Supplement.docx
